# Supplementary material for: Basal actomyosin pulses expand epithelium coordinating cell flattening and tissue elongation
Source: Nat Commun. 2024 Apr 8;15:3000. doi: 10.1038/s41467-024-47236-1 (PMC11001887; doi:10.1038/s41467-024-47236-1)
Supplement: Supplementary file 19 — Source Data [file 41467_2024_47236_MOESM19_ESM.xlsx]

## Sheet: Figure 1d
Figure 1d
	Pre-wave	Ruffling	Increasing	Spreading
	0.629719	0.706023	0.313237	1.6776
	1.12034	0.46432	0.62811	1.4633
	0.530982	0.582568	0.550289	1.99573
	0.53112	0.778085	0.854754	2.21827
	0.710571	0.416432	0.692393	2.36479
	0.704584	0.877639	0.694851	1.48844
	1.35038	0.57553	0.883493	1.21349
	1.24906	0.457059	1.09114	0.916667
	1.46044	0.570022	0.659642	1.40104
	1.31584	0.724741	0.559982	1.02406
	1.42385	0.395887	0.611785	1.60775
	0.901997	0.554108	0.85824	1.35195
	1.40437	0.284564	0.614306	0.725579
	0.89161	0.465212	1.22172	0.877029
	1.00643	0.242311	1.23281	1.74676
	0.879792	0.178448	0.752231	0.618575
	1.01615	0.55847	0.599121	0.963444
	1.02813	0.430505	0.853839	1.5833
	0.771016	0.414622	0.831507	2.22651
	1.07364	0.730736	1.45553	0.963159
	1.30184	0.404937	0.772123	0.959107
	0.746737	0.348074	1.1755	1.57908
	0.644835	0.166367	0.739416	0.925477
	1.59464	0.911872	1.52192	0.375549
	1.00165	0.417999	1.39436	0.361154
	1.11697	0.547939	1.80204	0.347723
	0.916784	0.606475	0.417444	1.23347
	0.978955	0.515382	0.218312	0.794275
	1.13782	0.629703	0.449653	0.739514
	0.559775	0.544467	0.444494	0.880101

## Sheet: Figure 1e
Figure 1e
	Pre-wave	Ruffling	Increasing	Spreading
	0.940895	0.20754	1.00682	0.927344
	0.77602	0.75097	0.735599	0.745189
	1.06469	0.49617	0.76942	0.341078
	0.843901	0.322193	0.430523	0.815354
	0.714771	0.830055	0.871134	1.35301
	1.10205	0.669022	0.649164	0.752968
	0.97246	0.195229	0.549412	1.35701
	1.65366	0.417262	0.653401	0.628104
	1.23119	0.326766	0.518942	0.760654
	1.07608	0.613744	1.12202	1.0169
	1.16861	0.31136	1.02269	0.458366
	1.2006	0.166591	0.640692	0.773941
	1.18838	0.275211	0.432111	0.828373
	1.31455	0.284158	0.430035	0.903758
	1.13047	0.548929	0.604593	0.206649
	1.59648	0.222206	0.623787	0.632198
	1.81736	0.240336	0.874722	0.622462
	1.42834	0.429388	0.454179	0.46561
	1.56197	0.271723	0.967499	0.934462
	1.46196	0.517186	0.279191	0.687137
	1.47827	0.397959	1.30993	0.898766
	1.73257	0.395125	0.42027	0.506451
	0.756177	0.51478	1.05207	0.487013
	1.47829	0.34577	0.824572	0.644063
	1.55392	0.529637	0.507949	0.546909
	2.1443	0.220299	0.762322	0.655931
	1.80349	0.527503	0.114781	0.959043
	1.34285	0.317353	1.40599	0.547404
	1.51351	0.386718	0.812024	0.919286
	1.17855	0.155655	0.405866	0.528521
	1.30103	0.146134	0.963098	0.584889
	1.33692	0.463365	0.842774	0.113283
	1.15238	0.408967	0.485145	0.43977
	0.711427	0.179188	0.739607	0.292189
	1.1203	0.285306	0.855481	0.268861
	1.46509	0.197889	0.817566	0.240996
	1.387	0.780423	0.691243	0.391162
	1.89948	0.479822	0.684482	0.483058
	1.14338	0.191424	1.01875	0.248104
	1.41541	0.657308	0.533596	0.443078
	1.17153	0.574675	0.76496	0.574975
	1.39266	0.48701	0.784631	0.640905
	1.16906	0.849718	0.802388	0.509536
	1.18641	0.442449	1.08112	0.502449
	1.33742	0.863776	0.520452	0.267903
	1.50473	0.488311	0.684747	0.779051
	1.14801	0.54069	0.837567	0.181531
	1.1251	0.271317	0.427839	0.420372
	1.21517	0.333633	0.477843	1.07417
	0.865467	0.509971	0.573116	1.02333
	0.452409	0.345574	0.832944	0.792236
	1.46032			0.729307
	0.878989			1.067
	0.72988			1.37067
	0.633485			0.797217
	0.402131			0.867549
	0.876758			0.856993
	0.495015			1.27965
	0.585421			0.851376
	0.496906
	0.659761
	0.68528
	0.853297
	0.927742
	0.752834
	0.716353
	1.13696
	0.470503
	0.454604
	0.546311
	0.41463
	0.660824
	0.737447
	0.469901
	1.04844
	0.687573
	0.447746
	0.482704
	0.984318
	1.19874
	0.600016
	0.817518
	0.793301
	1.06363
	0.506151
	0.716315
	0.584661
	0.773368
	0.666173
	0.460082
	0.910414
	0.726743
	0.582295
	0.85194
	0.84702
	0.717241
	0.526218
	0.614906
	1.11471
	0.778608
	1.05389
	0.649785
	1.08869
	0.914087
	1.34596
	0.848493
	1.03313
	1.20195
	0.943818
	0.647284

## Sheet: Figure 1f
Figure 1f
	Pre-wave	Ruffling	Increasing	Spreading
	0.779902	0.484218	0.757633	0.718992
	0.790787	0.590006	0.825498	0.739428
	0.913083	0.677087	0.636166	0.723339
	0.849986	0.552813	0.837803	0.859256
	0.870709	0.632717	0.796812	0.667205
	0.93646	0.523853	0.683484	0.733183
	0.843782	0.677607	0.855415	0.814327
	0.933149	0.691428	0.693962	0.880416
	0.853651	0.545049	0.794559	0.829717
	0.910795	0.797928	0.745514	0.905132
	0.855628	0.560218	0.731453	0.806793
	0.927062	0.446059	0.647241	0.722722
	0.860652	0.645719	0.706146	0.773215
	0.848897	0.542193	0.664915	0.842299
	0.930393	0.496289	0.844587	0.756465
	0.881075	0.704311	0.877131	0.752118
	0.871148	0.621969	0.789559	0.842391
	0.892973	0.553643	0.736818	0.86494
	0.707764	0.366304	0.65913	0.795154
	0.703696	0.479003	0.843807	0.806575

## Sheet: Figure 1g
Figure 1g
	Ruffling	Spreading
	1.9305	2.40172
	2.10254	2.7506
	2.14773	2.7991
	2.16811	2.81918
	2.16811	2.8411
	2.1737	2.84759
	2.30364	2.85017
	2.43424	2.88361
	2.55458	2.90722
	2.72398	2.95775
	2.97534	2.96379
	3.14159	3.00245
	3.22696	3.03232
	3.39845	3.06664
	3.5752	3.08587
	3.58911	3.14159
	3.74327	3.14159
	3.76786	3.14159
	3.83953	3.17912
	3.95244	3.18151
	3.97687	3.18736
	3.98604	3.1923
	4.01896	3.19274
	4.15058	3.21192
	4.15432	3.22842
	4.15884	3.23643
	4.21854	3.2521
	4.29131	3.26873
	4.32139	3.30785
	4.38961	3.3087
	4.43381	3.35192
	4.50823	3.38706
	4.66912	3.38735
	3.14159	3.44397
	3.14159	3.48141
	5.24187	3.54401
	5.33917	3.59067
	5.39219	3.60649
	5.46447	3.64355
	5.59532	4.20066
	5.62086
	5.6564
	5.66258
	5.72137
	5.75144
	5.89289
	5.9224
	6.07703
	0.06184
	0.20749
	0.258825
	0.302201
	0.323965
	0.335326
	0.388921
	0.390267
	0.399393
	0.462578
	0.526897
	0.574253
	0.614163
	0.692744
	0.716808
	0.729967
	0.737444
	0.744421
	0.850316

## Sheet: Figure 1h
Figure 1h
	Area Pre-wave	Area Ruffling	Area Increasing	Perimeter Pre-wave	Perimeter Ruffling	Perimeter increasing
	1	0.940785	1.31421	1	1.16076	1.17604
	1	1.22479	1.39847	1	1.55577	1.3036
	1	0.888976	1.11312	1	1.29446	1.10796
	1	1.04748	1.57945	1	1.36792	1.30948
	1	1.03689	1.08969	1	1.33007	1.12496
	1	1.19857	1.59824	1	1.36163	1.29206
	1	1.22389	1.34194	1	1.4582	1.22791
	1	1.11675	1.52469	1	1.22503	1.31394
	1	1.50664	1.92581	1	1.56675	1.68267
	1	0.94914	1.16619	1	1.34564	1.20455
	1	1.0637	1.05284	1	1.14948	0.991045
	1	1.31462	1.72895	1	1.28848	1.34221
	1	0.852646	1.49959	1	1.18945	1.33799
	1	1.02062	1.34443	1	1.46577	1.3392
	1	1.07209	1.20041	1	1.35492	1.22592
	1	0.894575	1.37999	1	1.31541	1.33538
	1	1.53646	1.52534	1	1.55241	1.31281
	1	0.82255	1.49776	1	1.239	1.23641
	1	0.993007	1.59886	1	1.34027	1.33059
	1	1.00669	1.29014	1	1.13813	1.10021

## Sheet: Figure 1i
Figure 1i
	Pre-wave	Ruffling	Increasing	Spreading
	123.084	172.075	209.611	235.965
	126.254	128.847	178.458	190.072
	121.124	122.709	202.464	176.009
	127.55	108.703	229.683	173.631
	125.36	112.349	193.631	165.735
	111.427	115.101	180.85	180.389
	112.233	118.573	195.231	187.983
	86.6715	135.418	214.049	191.095
	123.026	135.187	207.853	193.415
	181.499	148.026	222.45	241.369
	83.487	135.245	162.709	211.931
	97.1038	164.625	182.32	222.392
	93.17	160.259	183.055	297.104
	101.989	145.922	161.556	279.726
	77.3919	158.573	143.026	220.504
	95.3746	148.977	191.657	348.314
	84.5533	140.461	195.288	220.879
	109.424	162.896	193.746	251.744
	93.9625	168.415	173.53	307.133
	102.147	153.271	161.023	209.294
	103.213	107.81	152.219	284.092
	138.948	115.591	195.605	343.184
	179.611	149.438	191.254	297.839
	101.643	139.971	192.695	303.905
	120.951	107.017	211.023	364.669
	159.827	242.233	211.643	369.424
	134.38	150.101	183.012	328.473
	123.487	242.233	193.487	288.386
	117.666	118.098	174.164	356.412
	148.53	113.156	183.055	470.98
	137.176	123.112	246.455	416.527
	132.464	104.625	262.377	390.692
	115.101	117.536	196.715	487.262
	152.334	116.657	204.827	344.222
	100.533	106.21	169.582	360.562
	132.349	110.389	273.703	376.484
	150.317	110.303	206.542	287.55
	158.79	108.271	290.865	330.476
	152.795	121.052	198.588	311.599
	174.164	105.605	193.588	393.213
	144.294	116.542		276.758
		107.392		266.916
		94.0202		315.231
		93.5735		216.225
		106.844		313.703
		113.098		284.323
		98.2853		263.285
		98.3429		181.816
		108.04		224.986
		131.643		276.153
				220.173
				225.418
				230.62
				228.401
				216.081
				189.654
				249.395
				152.637
				163.963
				198.732
				222.911
				257.925
				232.032
				200.994
				231.801
				198.026
				230.072
				201.427
				166.095
				206.225

## Sheet: Figure 1j
Figure 1j
	Pre-wave	Ruffling	Increasing	Spreading
	-0.07845	-0.20449	0.431591	0.413193
	-0.05137	-0.14244	0.328055	0.685046
	-0.05767	0.009093	0.239316	0.685143
	-0.06791	0.039686	0.154344	0.805695
	-0.06113	0.055579	0.190745	0.813635
	-0.0493	0.1815	0.269466	0.405888
	-0.02871	-0.03733	0.364722	0.600489
	-0.05172	-0.1682	0.59374	0.615615
	-0.1139	-0.02611	0.36026	0.376916
	-0.07524	0.155552	0.180101	0.503718
	-0.0532	0.126427	0.211112	0.447237
	-0.09232	0.014898	0.277295	0.408432
	-0.05393	0.115115	0.120518	0.543709
	-0.06746	0.017931	0.218274	0.455801
	-0.05396	-0.0443	0.265621	0.427598
	-0.0795	-0.06793	0.308916	0.524811
	-0.09418	0.015502	0.211326	0.512988
	-0.07636	0.116555	0.184861	0.579937
	-0.123	0.016371	0.31802	0.500006
	-0.06555	-0.1047	0.386053	0.576525
				0.333631
				0.344452
				0.321405
				0.312508
				0.277295
				0.285221

## Sheet: Figure 2c
Figure 2c
	Rac1	Area	F-actin
	0	3.5	5
	0	3	4.5
	0	4	5.5
	0	3	4.5
	0	2	3
	0	2.5	3.5
	0	4.5	5.5
	0	3	5
	0	4.5	5.5
	0	4	5.5
	0	2.5	3.5
	0	4	4.5
	0	5	6.5
	0	3.5	4.5
	0	4.5	5.5
	0	3	3.5
	0	3	4
	0	4	5
	0	2.5	3.5
	0	2	3

## Sheet: Figure 2f
Figure 2f
	Area	Rho1	F-actin
	0	0.5	2
	0	0	1.5
	0	0	1.5
	0	-0.5	1.5
	0	0.5	2
	0	-0.5	1
	0	0.5	2
	0	-0.5	0.5
	0	0.5	1.5
	0	0	1.5
	0	0.5	2.5
	0	0	1.5
	0	0.5	1.5
	0	0	1
	0	0.5	1.5
	0	0.5	1.5
	0	1	2.5
	0	0.5	2.5
	0	0.5	2
	0	0.5	1.5

## Sheet: Figure 2i
Figure 2i
	Area	Rho1	F-actin
	0	0.5	2
	0	0	1.5
	0	0	1.5
	0	0.5	2.5
	0	0.5	2
	0	0.5	2
	0	0	1.5
	0	0.5	2.5
	0	0	1
	0	0.5	2
	0	0.5	2
	0	0	2
	0	0.5	1.5
	0	0.5	2.5
	0	1	2.5
	0	0.5	2
	0	0	1.5
	0	1	3
	0	0.5	2
	0	0	1.5

[truncated: 64 more sheets: Figure 2l, Figure 2o, Figure 3g, Figure 3h, Figure 3i, Figure 3j, Figure 3k, Figure 3l, Figure 3m, Figure 3n, Figure 3o, Figure 4b, Figure 4f, Figure 4g, Figure 4h, Figure 4i, Figure 4k, Figure 5b, Figure 5c, Figure 5l …]
